# Supplementary material for: Validation of a Brief Form of the Self-Administered Multidimensional Prognostic Index: The SELFY-BRIEF-MPI Project
Source: J Clin Med. 2023 Sep 18;12(18):6026. doi: 10.3390/jcm12186026 (PMC10531940; doi:10.3390/jcm12186026)
Supplement: Supplementary file 1 [file jcm-12-06026-s001.zip]

Archive with 1 entries (1 files):
- jcm-2572255-supplementary.pdf
